# Supplementary material for: Properties of Putative APSES Transcription Factor AfpA in Aspergillus fumigatus
Source: J Fungi (Basel). 2025 Sep 16;11(9):678. doi: 10.3390/jof11090678 (PMC12470788; doi:10.3390/jof11090678)
Supplement: Supplementary file 1 [file jof-11-00678-s001.zip]

Archive with 5 entries (5 files):
- Fig. S1.pptx
- Fig. S2.pptx
- Table S1.pdf
- Table S2.pdf
- Table S3.pdf
